# Supplementary material for: Effects of Ciprofloxacin Alone or in Mixture with Sulfamethoxazole on the Efficiency of Anaerobic Digestion and Its Microbial Community
Source: Antibiotics (Basel). 2022 Aug 17;11(8):1111. doi: 10.3390/antibiotics11081111 (PMC9404932; doi:10.3390/antibiotics11081111)
Supplement: Supplementary file 1 [file antibiotics-11-01111-s001.zip]

Archive with 1 entries (1 files):
- antibiotics-1825556-supplementary.pdf
